# Supplementary material for: Proteomics Profiling of Stool Samples from Preterm Neonates with SWATH/DIA Mass Spectrometry for Predicting Necrotizing Enterocolitis
Source: Int J Mol Sci. 2022 Oct 1;23(19):11601. doi: 10.3390/ijms231911601 (PMC9569884; doi:10.3390/ijms231911601)
Supplement: Supplementary file 1 [file ijms-23-11601-s001.zip]

Archive with 2 entries (2 files):
- Suppl. table S1.xlsx
- Suppl. table S2.xlsx
