# Supplementary material for: Proteomics Profiling of Stool Samples from Preterm Neonates with SWATH/DIA Mass Spectrometry for Predicting Necrotizing Enterocolitis
Source: Int J Mol Sci. 2022 Oct 1;23(19):11601. doi: 10.3390/ijms231911601 (PMC9569884; doi:10.3390/ijms231911601)
Supplement: Supplementary file 1 [file ijms-23-11601-s001.zip › Suppl. table S1.xlsx]

## Sheet: Supp. Table 1
Supplementary Table 1. Increased and decreased protein markers in NEC stools
No.	First Protein name1	Protein & proteins group (gene symbol)	Quantified values (42 samples)	Fold change ratio2 NEC/control	ROC curve AUC	Mann-Whittney test3		Number of precursor				Peptide1	Peptide2
						p value	q value	ID	Proteotypic	Stripped sequence	IDs with ≥ 35 values
More abundant in NEC stools
1	Carboxypeptidase A1	CPA1	42	3.03806	0.8209	< 0,001	0.002967	39	39	21	24	TEPVPDQDELDQLSK	NWDAGFGLSGASSNPCSETYHGK
2	Peroxiredoxin-1	PRDX1;PRDX4	39	2.33321	0.8186	< 0,001	0.002967	4	0	3	1	GLFIIDDK	SVDETLR*
3	Glutathione reductase, mitochondrial	GSR	42	2.61265	0.8095	< 0,001	0.003264	21	21	15	2	ALLTPVAIAAGR	LNAIYQNNLTK
4	Triosephosphate isomerase	TPI1	40	3.90487	0.7993	0.0006	0.003879	31	31	18	1	HVFGESDELIGQK	IIYGGSVTGATCK*
5	Peroxiredoxin-4	PRDX4	41	2.08704	0.7959	0.000732	0.003879	9	9	8	3	DYGVYLEDSGHTLR	QITLNDLPVGR
6	Protein S100-A12	S100A12	39	4.12008	0.7937	0.000811	0.00389	7	7	4	2	GHFDTLSK	ELANTIK
7	Myeloperoxidase	MPO	42	4.25566	0.7823	0.001341	0.005684	67	67	39	24	DYLPLVLGPTAMR	IGLDLPALNMQR
8	Defensin-5	DEFA5	42	5.09287	0.7642	0.002845	0.008616	2	2	2	1	ESLSGVCEISGR	QSGEDNQDLAISFAGNGLSALR*
9	Catalase	CAT	40	2.08608	0.7324	0.009142	0.017444	28	28	22	1	LSQEDPDYGIR	DLFNAIATGK*
10	Fumarylacetoacetase	FAH	41	1.68432	0.7347	0.008555	0.016871	16	16	14	3	ASSVVVSGTPIR	IGVAIGDQILDLSIIK
11	Aspartate aminotransferase, cytoplasmic	GOT1	40	1.5611	0.7506	0.004756	0.012371	23	23	20	2	IGADFLAR	VGGVQSLGGTGALR
12	Eosinophil peroxidase	EPX;MPO	41	3.51604	0.7415	0.00672	0.014791	10	0	5	3	DHGLPGYNAWR	GLMATPAK
13	Galactose mutarotase	GALM	40	2.09349	0.7404	0.006803	0.014791	15	15	13	4	AVFGELPSGGGTVEK	FQLQSDLLR
14	Cathepsin G	CTSG	40	3.55996	0.7302	0.009884	0.017682	13	13	11	2	IFGSYDPR	VSSFLPWIR
15	Leukocyte elastase inhibitor	SERPINB1	42	1.62477	0.7211	0.013569	0.022562	31	31	18	10	FQSLNADINK	ADLSGMSGAR
16	Neutrophil elastase	ELANE	40	2.88956	0.7211	0.013399	0.022562	15	15	7	1	SNVCTLVR	QVFAVQR*
17	Trehalase	TREH	41	1.63262	0.7166	0.015727	0.023397	30	30	19	4	AGAESGWDFSSR	AQEVAFQLAQNWIR
18	Cystatin-B	CSTB	40	1.49024	0.7086	0.019758	0.025777	3	3	3	1	SQVVAGTNYFIK	VHVGDEDFVHLR*
19	Myeloblastin	PRTN3	42	3.41978	0.7029	0.024049	0.028724	13	13	7	5	LFPDFFTR	LVNVVLGAHNVR
20	Superoxide dismutase [Mn], mitochondrial	SOD2	42	1.7818	0.6984	0.027546	0.031566	19	19	13	9	GELLEAIK	NVRPDYLK
21	Xanthine dehydrogenase/oxidase	XDH	42	2.05604	0.6984	0.027546	0.031566	98	98	58	22	ITYEELPAIITIEDAIK	STVVSTAVALAAYK
22	Alpha-2-macroglobulin (1)	A2M	42	3.33116	0.8345	< 0,001	0.002255	126	124	71	25	IAQWQSFQLEGGLK	QFSFPLSSEPFQGSYK
23	Cathepsin S	CTSS	42	1.90624	0.8277	< 0,001	0.0026	14	14	12	4	GPVSVGVDAR	YTELPYGR
24	Alpha-2-macroglobulin (2)	A2M;PZP	42	3.33298	0.7959	0.000732	0.003879	19	0	10	2	ATVLNYLPK	AGAFCLSEDAGLGISSTASLR
25	Probable non-functional Ig kappa variable 2D-24	IGKV2D-24	42	2.09135	0.7778	0.001627	0.006571	6	1	4	2	FSGSGAGTDFTLK	SSQSLVHSDGNTYLSWLQQR
26	Angiotensin-converting enzyme 2	ACE2	42	2.00534	0.7687	0.00237	0.007445	37	37	26	6	GDYEVNGVDGYDYSR	SEPWTLALENVVGAK
27	Complement C3	C3	42	3.39974	0.7687	0.00237	0.007445	173	171	100	13	TIYTPGSTVLYR	SGSDEVQVGQQR
28	Alpha-1-acid glycoprotein 1 (1)	ORM1	42	4.8185	0.7596	0.003402	0.009306	16	16	10	10	NWGLSVYADKPETTK	YVGGQEHFAHLLILR
29	Sushi domain-containing protein 2	SUSD2	39	1.41524	0.7415	0.006713	0.014791	13	13	11	2	GHDWGAPPFR	GEYVLLEAALTDLR*
30	Alpha-1-acid glycoprotein 1 (2)	ORM1;ORM2	42	5.25438	0.737	0.0079	0.016748	5	0	3	3	TEDTIFLR	WFYIASAFR
31	Ig heavy constant gamma 2	IGHG2	41	2.12734	0.7347	0.008555	0.016871	14	10	7	1	TTPPMLDSDGSFFLYSK	GLPAPIEK*
32	Ig heavy constant gamma 1	IGHG1	42	1.95921	0.7302	0.010008	0.017682	13	13	8	3	TTPPVLDSDGSFFLYSK	GPSVFPLAPSSK
33	Ribokinase	RBKS	39	1.63364	0.7302	0.009998	0.017682	7	7	6	1	FFIGFGGK	DSFGNDYIENLK*
34	Fibrinogen gamma chain	FGG	38	4.46879	0.7188	0.014311	0.023338	54	54	27	1	DNCCILDER	DTVQIHDITGK*
35	Ig lambda variable 8-61	IGLV8-61	42	1.79717	0.7166	0.015727	0.023397	4	4	3	1	FSGSILGNK	TLIYSTNTR*
36	Transaldolase	TALDO1	41	1.72224	0.7166	0.015727	0.023397	21	21	15	1	LFVLFGAEILK	SYEPLEDPGVK*
37	Filamin-B	FLNB	42	1.46498	0.712	0.018173	0.024855	53	53	46	1	TGEEVGFVVDAK	PGTYVIYVR*
38	Cystatin-A	CSTA	42	1.55388	0.7098	0.019513	0.025777	12	12	10	4	PATPEIQEIVDK	SLPGQNEDLVLTGYQVDK
39	Beta-lactoglobulin (bovin)	LGB	42	3.39074	0.6961	0.029449	0.032016	38	38	20	7	TPEVDDEALEK	VLVLDTDYK
40	Sucrase-isomaltase, intestinal	SI	42	1.68242	0.6957	0.052071	0.055195	129	129	83	54	GGHILPCQEPAQNTFYSR	QDNSYSVNSAR
Less abundant in NEC stools
41	Pancreatic secretory granule mb. major gp GP2	GP2	42	0.355976	0.8844	< 0,001	< 0,001	20	20	12	15	NTLSLVNDFIIR	NWVSVTSPVQASACR
42	Sulfate transporter	SLC26A2	41	0.368933	0.8776	< 0,001	< 0,001	16	16	10	1	YLLGLNLPR	FVAPLYYINK*
43	Tetraspanin-1	TSPAN1	42	0.32676	0.8503	< 0,001	0.001224	1	1	1	1	VEGCFNQLLYDIR
44	Chloride anion exchanger	SLC26A3	40	0.452486	0.8129	< 0,001	0.003264	17	17	14	2	SILQEFIR	VLYSVFSQIEK
45	Chymotrypsin-like elastase family member 3A (1)	CELA3A	42	0.425679	0.7959	0.000732	0.003879	22	22	12	12	TMVCAGGYIR	TPCYITGWGR
46	Claudin-3	CLDN3;CLDN4;CLDN6;CLDN9	42	0.478719	0.7732	0.001968	0.007445	2	1	2	1	VYDSLLALPQDLQAAR	DFYNPVVPEAQK*
47	Chymotrypsin-C	CTRC	42	0.40813	0.7687	0.00237	0.007445	26	26	16	18	IDWWGFR	NNLEVEDEEGSLFVGVDTIHVHK
48	Chymotrypsin-like elastase family member 3A (2)	CELA3A;CELA3B	42	0.462942	0.7687	0.00237	0.007445	4	0	3	4	LYTNGPLPDK	SCVACGNDIALIK
49	Intestinal-type alkaline phosphatase	ALPI	42	0.662948	0.7506	0.004814	0.012371	47	43	20	32	DPTLDPSLMEMTEAALR	YMFPMGTPDPEYPADASQNGIR
50	Alkaline phosphatase, placental type	ALPG;ALPI;ALPP	42	0.645286	0.7415	0.00619	0.014791	7	0	4	6	GNEVISVMNR	NLVQEWLAK
51	Choline transporter-like protein 4	SLC44A4	42	0.632647	0.7324	0.009257	0.017444	15	15	9	3	VILEYIDHK	VTDLLLFFGK
52	Serum amyloid P-component	APCS	42	0.6011	0.7188	0.014614	0.023382	11	11	8	8	DNELLVYK	QGYFVEAQPK
53	Chymotrypsin-like elastase family member 3B	CELA3B	42	0.530657	0.7143	0.016912	0.023902	14	14	10	9	LQEALLPVVDYEHCSR	WNWWGSSVK
54	Ig kappa variable 2-30	IGKV2-30	42	0.736619	0.7143	0.016912	0.023902	3	1	3	1	DSGVPDR	SSQSLVYSDGNTYLNWFQQR*
55	Chymotrypsin-like elastase family member 2A	CELA2A	42	0.532285	0.7143	0.016912	0.023902	18	14	12	5	LANPVSLTDK	LQTNGAVPDVLQQGR
56	Intelectin-1	ITLN1	42	0.6289	0.7029	0.024049	0.028724	17	17	11	8	DECPSAFDGLYFLR	EWTCSSSPSLPR
57	Ig lambda variable 3-10	IGLV3-10	42	0.435815	0.8095	< 0,001	0.003264	3	1	3	1	SGQAPVLVIYEDSK	YAYWYQQK*
58	Mucin-6	MUC6	42	0.527723	0.8027	0.000533	0.003879	11	11	9	3	EQQEEITFK	GVCVDWR
59	Mucin-1	MUC1	42	0.428739	0.7959	0.000732	0.003879	13	13	9	3	DISEMFLQIYK	QGGFLGLSNIK
60	Ig kappa variable 1D-33	IGKV1-33;IGKV1D-33	42	0.641672	0.7914	0.000899	0.004013	1	0	1	1	LLIYDASNLETGVPSR
61	Phospholipase B1, membrane-associated	PLB1	38	0.490795	0.7925	0.000826	0.00389	15	15	14	1	AEDLPVQAR	ETSPNAFLNQAVAGGR*
62	Ig heavy variable 2-26	IGHV2-26	38	0.500542	0.7698	0.002199	0.007445	4	4	3	1	MGVSWIR	ALEWLAHIFSNDEK
63	Prostate stem cell antigen	PSCA	42	0.352299	0.7619	0.003112	0.008798	3	3	2	1	AVGLLTVISK	GCSLNCVDDSQDYYVGK*
64	Tenascin	TNC	41	0.224151	0.7619	0.003112	0.008798	98	98	72	5	CECDDGFTGADCGELK	CICNEGYSGEDCSEVSPPK
65	Colipase	CLPS	42	0.503233	0.746	0.005697	0.01421	15	15	7	11	SNCCQHSSALGLAR	TLYGIYYK
66	Amyloid-beta precursor protein	APP	42	0.645286	0.7415	0.00672	0.014791	5	5	4	3	WYFDVTEGK	CAPFFYGGCGGNR
67	Protein FAM151A	FAM151A	39	0.499194	0.7347	0.008546	0.016871	9	9	7	1	AVGPSLDLLR	RPIWINADILK*
68	Ig heavy variable 3-15	IGHV3-15;IGHV3-72;IGHV3-73	42	0.62483	0.7234	0.01259	0.021788	2	0	1	2	GLEWVGR
69	Ig lambda variable 3-1	IGLV3-1;IGLV3-10	40	0.722871	0.7166	0.015529	0.023397	1	0	1	1	RPSGIPER
70	NHL repeat-containing protein 3	NHLRC3	42	0.636028	0.712	0.018173	0.024855	9	9	7	3	ILVFTEDGYFLR	YSSFGDLVQVLGTPGK
71	Probable non-functional Ig kappa variable 3-7	IGKV3-7;IGKV3D-7	42	0.655586	0.7098	0.019513	0.025777	2	0	1	1	LLIYGASTR
72	Trefoil factor 2	TFF2	42	0.527074	0.7075	0.020936	0.0269	9	9	5	4	NCGYPGISPEECASR	SVEDCHY
73	Mucin-4	MUC4	42	0.502143	0.7029	0.024049	0.028724	32	32	29	3	TEGLLGVWNNNPEDDFR	CDGGTFGR
74	Ig heavy variable 3-49	IGHV3-49	42	0.705854	0.7029	0.024049	0.028724	3	3	3	2	GLEWVGFIR	SIAYLQMNSLK
75	Trefoil factor 1	TFF1	42	0.584867	0.7029	0.024049	0.028724	4	4	3	2	GCCFDDTVR	QNCGFPGVTPSQCANK
76	Ig lambda variable 1-51	IGLV1-51	42	0.569422	0.6984	0.027546	0.031566	4	4	3	2	LLIYDNNK	RPSGIPDR
77	Gamma-glutamyl hydrolase	GGH	42	0.409535	0.6961	0.029449	0.032016	19	19	8	6	SINGILFPGGSVDLR	TAFYLAEFFVNEAR
78	Alpha-galactosidase A	GLA	39	0.463529	0.6961	0.029424	0.032016	22	22	16	1	SILDWTSFNQER	LGFYEWTSR
79	Disintegrin & MMP domain-containing protein 9	ADAM9	39	0.50356	0.6961	0.029424	0.032016	5	5	5	1	FLPGGTLCR	LVDAGEECDCGTPK*
80	Cadherin-related family member 2	CDHR2	42	0.681749	0.6952	0.0382	0.041004	39	39	30	24	EMLVIVEDR	VSALVDYER
Abbreviation: AUC: area under the curve; gp: glycoprotein; ID : identification; Ig: immunoglobuline; MMP: metalloproteinase; NEC: necrotizing enterocolitis; No.: number; ROC: receiver operating characteristic.
1 Duplicated first protein names come from protein groups formed by DIA-NN when indifferenciable non-proteotypic precursors can be attributed to more than one gene.
2 The fold change ratio was calculated from the mean expression value of both groups.
3 P values and q values have been calculated on the standardized expression values using the Mann-Whitney test for the p value and Benjamini-Krieger-Yekutieli's two-stage step-up method for the q value.
* Peptide sequence of the precursor with the second most values < 35.
