# Supplementary material for: Proteomics Profiling of Stool Samples from Preterm Neonates with SWATH/DIA Mass Spectrometry for Predicting Necrotizing Enterocolitis
Source: Int J Mol Sci. 2022 Oct 1;23(19):11601. doi: 10.3390/ijms231911601 (PMC9569884; doi:10.3390/ijms231911601)
Supplement: Supplementary file 1 [file ijms-23-11601-s001.zip › Suppl. table S2.xlsx]

## Sheet: Supp.Table 2
Supplementary Table 2. Gene ontology analysis (GO_BiologicalProcess)
Group	Leading term		% of associated Genes*	Term corrected p value*	Group corrected p value
Group 1	Digestive system process		4.34783	0.01736	< 0,001
5 Genes: FLNB|MUC4|MUC6|TFF1|TFF2
Group 2	Bicellular tight junction assembly		5.40541	0.0322057	< 0,001
6 genes: ACE2|CLDN3|CLDN4|CLDN6|CLDN9|PRTN3
Group 3	Carbohydrate catabolic process		3.44828	0.0144835	< 0,001
6 genes: APP|GALM|RBKS|SI|TPI1|TREH
Group 4	Endopeptidase inhibitor activity		3.62694	0.00310381	< 0,001
7 genes: A2M|APP|C3|CSTA|CSTB|PZP|SERPINB1
Group 5	Antioxidant activity		6.79612	< 0,001	< 0,001
12 genes: ACE2|ADAM9|APP|CAT|EPX|GSR|MPO|PRDX1|PRDX4|SOD2|TSPAN1|XDH
Group 6	Proteolysis		1.23589	0.00115296	< 0,001
23 Genes: A2M|ACE2|ADAM9|APP|C3|CELA2A|CELA3A|CELA3B|CLDN3|CLDN4|CPA1|CSTA| CSTB|CTRC|CTSG|CTSS|ELANE|FGG|NHLRC3|PRTN3|PZP|SERPINB1|XDH
Group 7	Acute inflammatory response		5.92593	< 0,001	< 0,001
26 genes: A2M|ACE2|APCS|APP|C3|CTSG|CTSS|DEFA5|ELANE|EPX|FLNB|GP2|IGHG1|IGHG2| IGHV2-26|IGHV3-15|IGHV3-49|IGHV3-72|IGHV3-73|MPO|ORM1|ORM2|PRDX1|PRTN3| S100A12|TNC
Group 8	Humoral immune response		4.31034	< 0,001	< 0,001
40 genes: A2M|ACE2|ADAM9|APCS|APP|C3|CLPS|CTSG|CTSS|DEFA5|ELANE|EPX|FLNB|GP2| IGHG1|IGHG2|IGHV2-26|IGHV3-15|IGHV3-49|IGHV3-72|IGHV3-73|IGKV1-33|IGKV1D-33| IGKV2-30|IGKV2D-24|IGKV3-7|IGKV3D-7|IGLV1-51|IGLV3-1|IGLV3-10|IGLV8-61|ITLN1|MPO| ORM1|ORM2|PRDX1|PRTN3|S100A12|SOD2|TNC
*: % of associated genes (to the term) and term corrected p values are for the leading term of each group.
